# Supplementary material for: Comparative Transcriptome Analysis of Ampelopsis megalophylla for Identifying Genes Involved in Flavonoid Biosynthesis and Accumulation during Different Seasons
Source: Molecules. 2019 Apr 1;24(7):1267. doi: 10.3390/molecules24071267 (PMC6480179; doi:10.3390/molecules24071267)
Supplement: Supplementary file 1 [file molecules-24-01267-s001.zip]

Archive with 5 entries (4 files):
- Supplement information-revised/
- Supplement information-revised/Supplementary figures.docx
- Supplement information-revised/Supplementary table S1.xlsx
- Supplement information-revised/Supplementary table S2-revised.xlsx
- Supplement information-revised/Supplementary table S3.xlsx
