# Supplementary material for: Comparative Transcriptome Analysis of Ampelopsis megalophylla for Identifying Genes Involved in Flavonoid Biosynthesis and Accumulation during Different Seasons
Source: Molecules. 2019 Apr 1;24(7):1267. doi: 10.3390/molecules24071267 (PMC6480179; doi:10.3390/molecules24071267)
Supplement: Supplementary file 1 [file molecules-24-01267-s001.zip › Supplement information-revised/Supplementary table S1.xlsx]

## Sheet: Table S1
Table S1. Assembly results of clean reads.
	Number (n)	Total nucleotides (bp)	Average length N50 (bp)	N50 (bp)	Max length (bp)	Min length (bp)
unigene	83886	68294276	814	1648	17500	201
