# Supplementary material for: Comparative Transcriptome Analysis of Ampelopsis megalophylla for Identifying Genes Involved in Flavonoid Biosynthesis and Accumulation during Different Seasons
Source: Molecules. 2019 Apr 1;24(7):1267. doi: 10.3390/molecules24071267 (PMC6480179; doi:10.3390/molecules24071267)
Supplement: Supplementary file 1 [file molecules-24-01267-s001.zip › Supplement information-revised/Supplementary table S2-revised.xlsx]

## Sheet: Table S2
Table S2. Details of DEGs related to biosynthesis of flavonoid
Name	Number	Gene ID	Description	Belonging pathway
ANS	1	c20915_g1	anthocyanidin synthase [EC:1.14.20.4]	flavonoid biosynthesis
F3H	1	c72992_g1	flavanone 3-hydroxylase [EC:1.14.11.9]	flavonoid biosynthesis
F3',5'H	1	c56065_g1	flavonoid 3',5'-hydroxylase [EC:1.14.14.81]	flavonoid biosynthesis, flavone and flavonol biosynthesis
CCOMT	5	c47480_g1	caffeoyl-CoA O-methyltransferase [EC:2.1.1.104]	flavonoid biosynthesis, phenylpropanoid biosynthesis
		c54030_g1
		c48866_g1
		c32192_g1
		c37555_g1
DFR	2	c82862_g1	bifunctional dihydroflavonol 4-reductase[EC:1.1.1.219]	flavonoid biosynthesis
		c50802_g1
4CL	5	c90250_g1	4-coumarate--CoA ligase [EC: 6.2.1.12]	phenylpropanoid biosynthesis
		c59187_g2
		c17475_g1
		c58115_g1
		c1281_g1
PAL	4	c19309_g2	phenylalanine ammonia-lyase [EC: 4.3.1.24]	phenylpropanoid biosynthesis
		c13676_g1
		c19309_g1
		c27984_g1
F3MT	1	c53974_g1	flavonol 3-O-methyltransferase[EC: 2.1.1.76]	flavone and flavonol biosynthesis
C4H	2	c60993_g4	trans-cinnamate 4-monooxygenase [EC:1.14.14.91]	flavonoid biosynthesis, phenylpropanoid biosynthesis
		c98616_g1
F3'H	1	c90243_g1	flavonoid 3'-monooxygenase [EC:1.14.14.82 ]	flavonoid biosynthesis, flavone and flavonol biosynthesis
CHS	1	c51137_g1	chalcone synthase [EC:2.3.1.74]	flavonoid biosynthesis
HCT	2	c26852_g1	shikimate O-hydroxycinnamoyltransferase [EC:2.3.1.133]	flavonoid biosynthesis, phenylpropanoid biosynthesis
		c1361_g1
LAR	1	c21546_g1	leucoanthocyanidin reductase [EC:1.17.1.3]	flavonoid biosynthesis
COMT	3	c63176_g2	caffeic acid 3-O-methyltransferase [EC: 2.1.1.68]	phenylpropanoid biosynthesis
		c73682_g1
		c63176_g1
F3',5'MT	1	c29327_g1	flavonoid 3',5'-O-methyltransferase [EC: 2.1.1.267]	flavone and flavonol biosynthesis
