# Supplementary material for: Comparative Transcriptome Analysis of Ampelopsis megalophylla for Identifying Genes Involved in Flavonoid Biosynthesis and Accumulation during Different Seasons
Source: Molecules. 2019 Apr 1;24(7):1267. doi: 10.3390/molecules24071267 (PMC6480179; doi:10.3390/molecules24071267)
Supplement: Supplementary file 1 [file molecules-24-01267-s001.zip › Supplement information-revised/Supplementary table S3.xlsx]

## Sheet: Table S3
Table S3. The specific primers of qRT–PCR
Gene	Forward primer (5'-3')	Reverse primer (5'-3')
DFR	TCTCACATCACCGACCCG	AACCCATGCTTCTCCTCAAC
F3’H	CAACCTGCTATCACAACC	GCTCAAAGAACTCCCTTC
LAR	CACTATCCTCTACCCTTTCC	AGAGTGCTCGCAGACAAA
F3’,5’H	GGCTACTACATCCCAAAG	ACTAACACTATTCCCATTCT
F3MT	TCCATTGGTCCTCTGTTT	ATTTGACATTGCCTCGTT
